# Supplementary material for: Integrating digital health technologies into the healthcare system: Challenges and opportunities in Nigeria
Source: PLOS Digit Health. 2025 Jul 24;4(7):e0000928. doi: 10.1371/journal.pdig.0000928 (PMC12289021; doi:10.1371/journal.pdig.0000928)
Supplement: S5 Appendix — (XLSX) [file pdig.0000928.s005.xlsx]

## Sheet: Sheet1
	S5 Appendix- Extraction Sheet
Ref.	First Author/Year	State(s)	Study setting (community or facility based)	Study population (HCWs, Patients, or care givers)	Study design (specify)	What disease/condition was being managed?	Was the study a Pilot, Scale-up, Test, Feedback	Sample size	Male (how many male participants in the sample)	Female(how many female in the sample)	Mean age (Years)	Specific Digital health technology/intervention used (list all applicable)	DHT according to FDA classification	Opportunities	Challenges	Strategies	Report on participants satisfactions (if any)
1.	Obi-Jeff et al., 2022	Kebbi	Community	HCWs, Community members	Experimental study (Qualitative research)	Routine Immunization	Test	144	99	45	39	sms	mHealth	Increased demand and uptake of immunization services and community-level engagement contributing to acceptability and effectiveness	Network issues, lack of access to and inconsistent use of mobile phones, low litercy level (inability to read text messages, or access the message), fear of scam (ignore messages)	Use of Proxy phones, invoving trusted health workers, Localized SMS in Hausa language,
2.	Akamike et al., 2021	Ebonyi	Facility based	HCWs, Patients	Experimental study	TB in PLWHA	Scale-up	285	89	196	HCWs: 40.43 (Intervention), 33.15 (control). Community: 38.87 (Intervention), 40.02 (Control)	sms	mHealth	Improved knowledge and adherence to the IPT guideline among health workers.	Adherence to IPT Guidelines Varied by Hospital Type, small sample size	Regular on-site visits, follow-up calls, frequent reminders
3.	McNabb et al., 2015	Abuja, Nasarawa	Facility based	Patients	Experimental study (Quasi. Pre-post intervention)	ANC services	Test	267	0	267	24	Mobile application, audio recording	mHealth	Digital health technologies, particularly the m4Change intervention, have shown significant potential to enhance the quality of antenatal care and increase overall client satisfaction. The intervention facilitated improved counselling and education provided by Community Health Extension Workers (CHEWs), leading to better health outcomes for clients. Furthermore, the use of standardized health edu…	Integrating digital health technologies into Nigeria's healthcare system faces several challenges, including limitations in health system infrastructure, such as inadequate commodities management and staffing. Additionally, the unavailability of essential supplies, like tetanus toxoid injections, has hindered the effectiveness of services provided through digital solutions. High baseline satisfac…	To address the identified challenges, the m4Change mobile ANC application was implemented to guide CHEWs through patient encounters, enhancing both technical and counselling aspects of care. Standardized counselling messages were introduced to ensure clients received consistent health education related to pregnancy and childbirth. The study emphasized the importance of evaluating digital health i…	Overall client satisfaction, as measured by the proportion of clients who said they were very satisfied with the ANC services, increased from 75% at baseline to 83% at end line (p<0.05).
4.	Osanyin et al., 2022	Lagos	Facility based	Patients	Experimental study	ANC services	Test	458	0	458	not specified	voice message	mHealth	The mobile phone-based voice message intervention significantly increased antenatal care (ANC) utilization, demonstrating its potential to enhance healthcare-seeking behavior among women. This approach is particularly beneficial for illiterate women who may struggle with reading SMS, thereby improving access to maternal health services. Furthermore, the intervention aligns with recent WHO guideli…	The study faced challenges related to digital literacy, as a significant portion of Nigerian women lack formal education, which may limit the effectiveness of mobile health interventions. Other challenges include uncertainties around optimal message frequency and cost-effectiveness.	The study implemented a targeted voice message intervention that delivered population-tailored mobile phone audio messages leveraging widespread mobile phone usage to increase healthcare access, particularly for non-literate women, to encourage ANC attendance and educate women about maternal health. The research emphasized evaluating the intervention in real-world primary healthcare settings to a…
5.	Olajubu et al., 2020	Osun	Facility based	Patients	Experimental study (Quasi)	Post Natal Care	Test	380	0	380	29.54 (intervention), 27.75 (control)	Sms	mHealth	The introduction of mHealth intervention in the form of appointment reminders and educational text messages had a significantly positive impact on the spectrum of outcome measures of PNC utilisation among the respondents. The proportion of women who utilised the recommended four visits in the intervention group was significantly higher than those who did in the control group. The mHealth interven…	15 were lost to follow-up in the intervention group and 26 in the control group. the erratic power supply occasionally delayed the sms delivery to some respondents whose phones were off due to flat battery.	A post-natal care assistant software was developed to send text messages to the phone numbers of the mothers. The SMS provided maternal health educational messages and postnatal care attendance reminders.
6.	Udenigwe et al., 2022	Edo	Community and Facility based	Patients	Experimental study (Qualitative research)	Maternal healthcare	Feedback	66	27	39	Men- 45 Women- 26	Text4Life program- Mobile application	mHealth	Improved Access to Skilled Pregnancy Care; Increased Autonomy for Women; Enhanced Safety during pregnancy; Subsidized Healthcare Costs	Gender Disparities in Phone Ownership; Shared Use of Phones; Ongoing Costs and Digital Literacy; Network Coverage Issues; Patriarchal Norms and Gender Relations	Provision of free phones to pregnant women; Subsidized healthcare costs; Engaging male leaders (WDC chairpersons); Addressing social norms through community engagement; Calls for infrastructure improvements in network coverage to better support the mHealth program	None
7	Uba et al., 2021	Kano	Community and Facility based	HCWs, Community members	Experimental study (Quasi)	Routine Immunization	Pilot	2735	N/A	N/A	N/A	DHIS2 (District Health Information Software 2) RI (Routine Immunization) module	Health Information Technology	Improved Data Reporting and Quality; Increased Reporting Accuracy; Learning from Other Countries; Enhanced Data Tools and Training; Networking and Coverage Solutions; Lesson Learning and Scale-Up	Operational and Logistical Challenges (Competing Activities in the State); Facilitator Limitations; Insufficient Hands-On Training; Internet and Power Issues; Security Concerns; Staffing issues	Follow-Up Mentorship; Review of RI Dashboard; Identification of Better Internet Providers; Provision of Dedicated Internet Routers; Separate Training Sessions for RI Tools; Use of Revised RI Data Tools; Maximizing Funding Opportunities
8	Schmitz et al., 2022	Adamawa	Facility based	Patients (Children)	Observational study	Acute illness	Test	1929	955 (35 unknown)	939	24-59	ALgorithm for the MANAgement of CHildhood illness (‘ALMANACH’), a digital clinical decision support system (CDSS)	Health Information Technology	Improved Health Outcomes; Enhanced Adherence to Guidelines; Increased Referral Rates; Better Communication; Improved Diagnosis and Treatment; Positive Impact on Health Care Quality	Training and Knowledge Gaps, Contextual and Resource Constraints; Staff Turnover and Consultation Length; Security and Accessibility Issues	Training and Mentorship: The implementation of ALMANACH was accompanied by healthcare provider training, mentorship; Contextual Adaptation: The CDSS was tailored to the local context; Support for healthcare provider Motivation and Cognitive Relief;
9.	Fox et al., 2022	Enugu	Facility based	HCWs	Observational study (Qualitative exploratory approach)	Sick children	Test	20	-	-	-	Mobile application	mHealth	Uniform assessment of patients, creating reliable records, reducing stress. Reducing costs of treatment, Improving guardian confidence.	Network issues, battery life and lack of electricity	Pre-implementation engagement using presentations and FGDs, training and support of PHC workers and community education
10.	Musa et al., 2023	Kaduna	Facility based	HCWs, Patients	Experimental	Telemedicine child health services	Pilot	Not specified	Not specified	Not specified	not specified	Telemedicine service	Telemedicine	Expand access to specialized care and leverage increasing mobile and internet penetration to enhance healthcare delivery, especially in remote areas.	Overcome infrastructure deficits, lack of skilled personnel, and absence of clear regulations governing telemedicine in Nigeria.	Collaborate with stakeholders, improve infrastructure, and train healthcare personnel to integrate telemedicine effectively into the system.
12.	Odu et al., 2024	Nation-wide	Community based	Health workers	Experimental study	Hypertension control	Pilot	431	Not specified	Not specified	not specified	Online learning approach	Telemedicine	Effective knowledge delivery, broad accessibility and cost effective training of PHC-based HWs in Nigeria on best clinical practices in hypertension management	Variable knowledge gains amongst cadre and limited participation among doctors, short term evaluation and rushed learning	course endorsed by the FMOH; case-based learning and focus on relevance; both refresher and induction training for both new and old staff;
13.	Olajubu et al., 2022	Osun	Facility based	Patients	Observational study (Qualitative research)	Post Natal Care	Test	20	0	20	Not specified	sms	mHealth	Improved knowledge on pregnancy, childbirth and postnatal care, increased utilization of postnatal care services and positive behavioral change	financial barriers, time constraints, cultural influence and technology issues	the study used an mhealth approach where educational and reminder messages were sent to pregnant women and their partners via sms
14.	Kuhns et al., 2021	Oyo	Facility based	Patients, Service Providers	Experimental study	HIV	Test	27	16	11	20	sms, social media outreach	mHealth, Telehealth	Promotion of HIV testing and treatment engagement using widespread use of text messages and social media	Lack of airtime on mobile phones, cracked screens on mobile phones that limit ability to read SMS, loss or theft of phones, and concerns around privacy/confidentiality of the SMS.	Training and support for volunteers, promoting confidentiality
15.	Tegegne et al, 2018	Country -wide	Facility based	HCWs	Observational study	Routine Immunization	Test	90396	N/A	N/A	N/A	Open data kit (ODK) platform	mHealth	Real-time data availability for decision-making; Correlation with improved outcomes; Enhancement of routine immunization services; Geolocation for better health interventions	Limited supervision time for surveillance; Difficulty in controlling variables; Dependence on real-time supervision	Sensitization through supervision:: Health workers who had not received formal training were sensitized during supervision visits; Excluding confounding factors: The study excluded health facilities that had received training within a year prior to the study; Data disaggregation: The study disaggregated data to identify trends and improvements in AFP detection; Real-time feedback
16.	Tripathi et al., 2020	Ebonyi, Kaduna	Community based	HCWs, Patients, or care givers	Experimental (Formative research design)	Fistula diagnosis and treatment services	Pilot	N/A	N/A	N/A	N/A	Interactive Voice Response (IVR) hotline	mHealth	Increased Awareness and Access to Services; Addressing Stigma and Isolation; Preliminary Population Impact; Scalable to Broader Digital Health Platforms	Sustainability; Limited Awareness and Reach; Language and Connectivity Issues; Gender Inequality in Mobile Phone Ownership; Need for In-Person Follow-Up	Community Support Integration; Language and Cultural Sensitivity; Recommendations for Future Implementation; Gender-Sensitive Approaches
17.	Shuaib et al., 2019	Kano, Country-wide	Facility based	HCWs	Experimental (Quasi)	Routine Immunization (RI)	Pilot (Kano), Scale-up	N/A	N/A	N/A	N/A	DHIS2 Routine Immunization (RI) Module	Health Information Technology	Improved completeness of RI data; Strengthened data infrastructure; Increased workforce capacity; Government ownership	Lack of internet and technical capacity; Limited state budgets; Need for extensive training	Advocacy visits to state-level authorities; Deployment of implementation officers (IOs); Phased implementation; Training programs; Financial support
18.	Udenigwe et al., 2022	Edo	Community and Facility based	Patients	Observational (Cross-sectional qualitative study)	Maternal healthcare	Feedback	64	25	39	Men- 45 Women- 26	Text4Life program- Mobile application	mHealth	Positive Attitudes and Satisfaction; Community Involvement; Perceived Effectiveness; Increased Health Awareness; Competence and Training; Subsidized Phones	Limited Resources; Gender Inequality; Cultural Barriers: Social norms created suspicion when women interacted with male WDC chairpersons or drivers, especially at night; Lack of financial investment from local governments and community; Inadequate Workforce	Community Participation by engaging WDC chairpersons; Training and Education; Subsidization of Phones; Recommendations for Sustainability: The study recommended involving public-private partnerships to sustain the mHealth program; Cultural Sensitivity
19.	Itanyi et al., 2023	Benue	Facility based	Patients	Observational study (Qualitative research)	Not specified		35	0	35	24	mHealth smart cards	Health Information Technology	Improved record-keeping, enhanced maternal newborn and child health services, increased communication and positive influence of family support systems	Cost associated with smart cards, difficulty understanding how to use the smart cards and unauthorized used leading to issues on confidentiality and privacy	Consistent messaging to explain the benefits of using smart cards, incentives like free health tests, training of health workers to ask security questions before releasing any health information and availability of healthcare workers and research assistants to provide information about the cards	Attitude towards a mHealth program was shown to influence user satisfaction and consequently influence users' intention to continue using the intervention
20.	Olayiwola et al., 2020	lagos, ibadan, ogun,	Facility based	HCWs	Observational study	Gp consultation (especially pediatrics & dermatology	pilot	10				eConsult	mHealth, Telehealth	eConsults improved healthcare access for underserved populations and provided educational benefits to GPs, with potential for broader expansion through infrastructure improvements.	Limited broadband connectivity in Nigeria caused delays and frustrations for GPs, significantly increasing case creation times.	The RubiconMD platform was implemented to facilitate eConsults, and feedback tools like rating systems were used to assess its impact and improve healthcare delivery.
22.	Otu AA, et al., 2022	cross river	Facility based	HCWs, Patients	Experimental (quasi)	non communicable disease	pilot	24	2	21	N/A	self paced mhealth training via android tablet	mhealth	The integrated care package improved diagnostic services, enhanced community relationships, empowered nurses through task-shifting, and demonstrated the feasibility of remote mHealth training.	Increased workload, technical issues with internet connectivity, organizational conflicts, and COVID-19 restrictions posed significant challenges to the smooth implementation of NCD care.	The study used mHealth training, remote supervision, provision of necessary diagnostic equipment, and community engagement incentives to enhance NCD care delivery.
23.	Babalola et al., 2019	Kaduna	Community based	Community individuals	Experimental studies(Cluster randomized control trial)	Family planning	Pilot	565 women (221 intervention and 344 control)	0	565	26.8	Smart client digital health tool (Phone calls plus IVR technology)	mhealth	Increased participants thoughts about their family size, confidence in their ability to disccuss contraception with healthcare providers, use of modern contraceptive methods and discussions with spouse about ideal family size and contraception	Participant attrition/ dropouts, technical issues and lag time between recruitment and start of the intervention. Also lenght andnumber of calls plus requiring participants to have high numeracy levels	The Smart Client digital health tool uses fictional role models, who demonstrate the desired behaviors and behavior change process in a drama format, as well as personal stories and examples of smart client dialogues. This approach allows the intended audience to observe an action, under- stand its consequences, and become motivated to repeat and adopt it.	Twenty-three (79%) patients perceivedthey were being treated by nurses with respect. Three patients commented on long waiting hours and lack of staff in facilities. Nearly all interviewed patients (n=25, 86%) agreed that nurses did a good job with explaining concepts and providing information on lifestyle advice and medication adherence in a clear and understand- able manner. Satisfaction with th…
24	Akeju et al., 2022	Ondo	Community based	HCWs	Experimental [Mixed methods (documents review, quantitative data extracted from health facility registers and the collection of 24 most significant change (MSC) stories from stakeholders]	MNCH	Feedback	24	8	16	Not available	Tablet computers containing a video training application (VTR Mobile) and a data digitization application.	mobile health	Increased staff motivation and satisfaction, increased confidence to carry out clinical roles and improvements in the standard of care provided	lack of continuity	a) VTR Mobile Application: allowed participants to access video, audio, and text-based MCH materials through the internet. b) Data Digitization Application: was a computer-enabled decision support and point-of-care data capture solution that enabled HWs to capture patient-level health information and transmit relevant healthcare data to remote servers via mobile networks.	Nil
25	Birukila et al., 2016	Kaduna	Community based	Community individuals	Observational (Cross-sectional)	Polio immunization	Pilot	21242	Not specified	Not specified	Not available	mhealth video clip	mobile health	Provision of basic health information	None mentioned	Use of Bluetooth to rapidly provide accurate health messages to a large population with low literacy and poor socio-economic status. Existing and new communication materials should be digitised and made compatible with mobile phone	nil
26	Adewuya et al., 2019	Lagos	Facility based	Patients	Experimental (Cluster randomized control trial)	Depression	Pilot	895	399	496	34.89	text messages	mobile health	Improved medication adherence,higher recovery rate, better quality of life and better retention in treatment	None mentioned	Use of text messages to reinforce adherence, remind patients to attend clinic appointments and monitor disease progression	Nil
27	Kenny et al., 2017	Enugu	Facility based	PHC workers	Observational [Exploratory (Qualitative)]	Children diagnosis	Feedback	20	unknown	unknown	N/A	mobile health application	mobile health	To extend mHealth projects beyond pilot stage and encourage positive predisposition to mHealth interventions among primary end users	Small sample size and sample data	Engaged PHC workers involved in healthcare delivery via interview, presentation and focus group discussion	Over 80% of respondents found the intervention content acceptable, useful and timely
28	Ebenso et al., 2021	Ondo, Kano, FCT	Community and Facility based	FHWs, pregnant women and policy makers	Observational (Mixed method design)	maternal, newborn and child health	Assessment/feedback	294	N/A	N/A	N/A	video training resources, data digitalizaton interventions, satellite communication, 3G mobile networks	Mobile Health	Improved clinical skills through use of clinical videos, better trained health workers in service delivery, enhanced information and data management for policy decisions ans governance	increased workload, poor internet, inconsistent electricity supply, sustainance of the project	Data collection combined documents review with 294 semi-structured interviews of stakeholders across four phases (baseline, midline, endline, and 12-months post-project closedown) to assess acceptability and impacts of digital interventions.
29	Hicks et al., 2021	Ondo, Kano, FCT	Community and Facility based	FHWs	Observational (Mixed method design)	maternal, newborn and child health	Assessment/feedback	328	108	220	N/A	video training (VTR), SatCom technology	Mobile Health	Improved knowledge and practices of the e-learning video-based intervention, enhanced acceptance and usage, empowerment of FHWs by increasing their confidence and competence.	Poor internet connectivity, electricity supply issues and organizational workload	A VTR mobile intervention was delivered to FHWs in the 3 states. Changes in workers’ knowledge and confidence in delivering MNCH services was examined through a pre- and posttest survey. Stakeholders’ experiences with the intervention were explored through semi-structured interviews
30	Cremers et al., 2018	Lagos	Community and Facility based	Patients, pharmacists, cardiologists	Observational [Feasiblity (Qualitative)]	Hypertensive patients	Needs assessment	373	N/A	N/A	N/A	medical application	mHealth	Feasibility of pharmacy-based care, enhanced care model, patient understanding	Implemetation barriers	observation, focus group discussions, in-depth interviews
31	Akande et al., 2024	Kwara	Community based	In-school adolescents	Experimental (Clustal-randomized control trial)	sexual and reproductive health knowledge	pilot/feedback	1280	N/A	N/A	N/A	mHealth-based Comprehensive Sexual Education curriculum	mHealth	Inprovement in sexual and reproductive health, feasibility of mHealth interventions, potential large scale implementation	No significant reduction in risky sexual behaviour, access and equity issues, discruption due to COVID-19	Engagement with mHealth curriculum and targeted inteventions for adolescents; adolescents were randomized into intervention and control group; data on knowledge attitude and practice collected after before, immediate and after intervention
32	Onyeabor et al., 2024	Enugu	Facility based	Patients	Observational (Mixed method design)	Not specified	Feedback	20	11	8	N/A	web-based remote patient monitoring system (WB-RPMS) patient portal	Telemedicine	Enhanced remote care mamangement, improved usability, structured telemedicine approach, potential for widespread adoption	technology and infatructural problem, subjective evaluation, inability to include real patients	qualitative and quantitative research methods used for evaluating web-based remote patient monitoring system; 20 patient sample randomly selected to evaluate usability and user experience based on system usability scale
33	Ayamolowo et al., 2023	Ogun	Facility based	Nurses	Observational (Mixed method design)	Not specified	Feedback	240	N/A	N/A	N/A	electronic health record (HER)	health information technology	improved training and infactructure, functional EHR related infrastructure, sociodemographic factor	brain drain and increased workload, complexity and terminology issue,	purposive explanatory mixed method study; quantitative study through semi-structured questionnaire; qualitative data through in-depth interview
